# Supplementary material for: Application of MIKE SHE to study the impact of coal mining on river runoff in Gujiao mining area, Shanxi, China
Source: PLoS One. 2017 Dec 21;12(12):e0188949. doi: 10.1371/journal.pone.0188949 (PMC5739402; doi:10.1371/journal.pone.0188949)
Supplement: S1 File — (XLSX) [file pone.0188949.s001.xlsx]

## Sheet: Sheet1
1978	1	1	-6.7
1978	1	2	-8.8
1978	1	3	-8
1978	1	4	-7
1978	1	5	-4.8	1955	8.7
1978	1	6	-3.2	1956	8.9
1978	1	7	-2.8	1957	8.6
1978	1	8	-5	1958	9
1978	1	9	-5.6	1959	9.1
1978	1	10	-4.2	1960	9.4
1978	1	11	-6.6	1961	9.2
1978	1	12	-5	1962	9
1978	1	13	-4.3	1963	8.9
1978	1	14	-5.2	1964	8.7
1978	1	15	-9.1	1965	8.9
1978	1	16	-10.4	1966	9
1978	1	17	-9.8	1967	9.1
1978	1	18	-8.5	1968	9
1978	1	19	-7	1969	8.9
1978	1	20	-6.9	1970	9.3
1978	1	21	-3.8	1971	9
1978	1	22	-3.6	1972	9.1
1978	1	23	-4.4	1973	9.2
1978	1	24	-4.9	1974	9.6
1978	1	25	-3.2	1975	9.5
1978	1	26	-0.9	1976	9.3
1978	1	27	-4.3	1977	9.4
1978	1	28	-3.7	1978	9.53068
1978	1	29	-7	1979	8.97808
1978	1	30	-9.1	1980	8.98986
1978	1	31	-9.7	1981	9.22404
1978	2	1	-9.9	1982	9.71397
1978	2	2	-7.4	1983	9.19014
1978	2	3	-4.6	1984	8.74301
1978	2	4	-4.5	1985	8.99727
1978	2	5	-0.8	1986	9.1474
1978	2	6	-1.1	1987	10.0721
1978	2	7	-2.6	1988	9.17397
1978	2	8	-4.4	1989	9.49426
1978	2	9	-6.5	1990	9.69808
1978	2	10	-11.4	1991	9.60466
1978	2	11	-9.6	1992	9.31014
1978	2	12	-11.1	1993	8.91421
1978	2	13	-9	1994	10.0197
1978	2	14	-10	1995	9.56959
1978	2	15	-10.9	1996	9.06959
1978	2	16	-13.1	1997	10.2342
1978	2	17	-9.9	1998	10.8468
1978	2	18	-8.8	1999	11.0422
1978	2	19	-6.3	2000	9.90082
1978	2	20	-2.3	2001	10.327
1978	2	21	-0.4	2002	10.2058
1978	2	22	0.8	2003	9.67973
1978	2	23	1.3	2004	10.0323
1978	2	24	2	2005	9.84153
1978	2	25	3.4	2006	10.5734
1978	2	26	2.8	2007	10.2658
1978	2	27	2.3	2008	9.11753
1978	2	28	-4.5	2009	9.54208
1978	3	1	0.5	2010	9.70411
1978	3	2	1.2	2011	9.8
1978	3	3	1.7	2012	9.7
1978	3	4	0.8
1978	3	5	3.8
1978	3	6	3.8
1978	3	7	6.3
1978	3	8	3.2
1978	3	9	-1.2
1978	3	10	-5.8
1978	3	11	-2.9
1978	3	12	-3
1978	3	13	-0.9
1978	3	14	2.5
1978	3	15	3.3
1978	3	16	5.1
1978	3	17	4.1
1978	3	18	3.6
1978	3	19	1.5
1978	3	20	0.8
1978	3	21	2.7
1978	3	22	0.7
1978	3	23	2.8
1978	3	24	3.8
1978	3	25	5
1978	3	26	8.1
1978	3	27	8.9
1978	3	28	5.8
1978	3	29	7.2
1978	3	30	7.3
1978	3	31	6.4
1978	4	1	5.8
1978	4	2	4.3
1978	4	3	5.7
1978	4	4	10.1
1978	4	5	9
1978	4	6	8.1
1978	4	7	10.9
1978	4	8	12.1
1978	4	9	13.2
1978	4	10	15.3
1978	4	11	15.2
1978	4	12	17.4
1978	4	13	19.4
1978	4	14	15.8
1978	4	15	9.4
1978	4	16	7.1
1978	4	17	10.5
1978	4	18	15.1
1978	4	19	7
1978	4	20	6.4
1978	4	21	9.3
1978	4	22	11.6
1978	4	23	16.3
1978	4	24	17.2
1978	4	25	15.2
1978	4	26	18.1
1978	4	27	14
1978	4	28	18.6
1978	4	29	19.3
1978	4	30	15.3
1978	5	1	15.8
1978	5	2	17.6
1978	5	3	15.8
1978	5	4	17.8
1978	5	5	15.7
1978	5	6	17.7
1978	5	7	17.8
1978	5	8	13.7
1978	5	9	12.7
1978	5	10	14.4
1978	5	11	16.6
1978	5	12	18.2
1978	5	13	21.8
1978	5	14	23.7
1978	5	15	21.5
1978	5	16	14.3
1978	5	17	15.4
1978	5	18	17
1978	5	19	18.9
1978	5	20	22.6
1978	5	21	23.8
1978	5	22	22.9
1978	5	23	23.4
1978	5	24	20
1978	5	25	23.1
1978	5	26	24.7
1978	5	27	20
1978	5	28	21.5
1978	5	29	16.1
1978	5	30	10.5
1978	5	31	12.2
1978	6	1	14.5
1978	6	2	16.7
1978	6	3	19.3
1978	6	4	20.3
1978	6	5	19.2
1978	6	6	23.1
1978	6	7	25.9
1978	6	8	21
1978	6	9	21.3
1978	6	10	24.7
1978	6	11	24.9
1978	6	12	24.6
1978	6	13	19.6
1978	6	14	18.5
1978	6	15	19.2
1978	6	16	20.9
1978	6	17	21
1978	6	18	22.3
1978	6	19	22.1
1978	6	20	22.9
1978	6	21	23.5
1978	6	22	24.6
1978	6	23	24
1978	6	24	25.2
1978	6	25	21.7
1978	6	26	25.1
1978	6	27	24.3
1978	6	28	22.8
1978	6	29	24.3
1978	6	30	25.4
1978	7	1	24
1978	7	2	23.5
1978	7	3	25.3
1978	7	4	21.2
1978	7	5	22.8
1978	7	6	25.5
1978	7	7	26.6
1978	7	8	26.2
1978	7	9	25.6
1978	7	10	24.5
1978	7	11	25.3
1978	7	12	23.4
1978	7	13	23.1
1978	7	14	22.4
1978	7	15	20.4
1978	7	16	23.3
1978	7	17	20.4
1978	7	18	22.9
1978	7	19	20.5
1978	7	20	22
1978	7	21	23.1
1978	7	22	21.7
1978	7	23	21.7
1978	7	24	22.6
1978	7	25	24.1
1978	7	26	24.6
1978	7	27	24.3
1978	7	28	23.6
1978	7	29	19.9
1978	7	30	20.1
1978	7	31	23.1
1978	8	1	22.1
1978	8	2	25.6
1978	8	3	24.8
1978	8	4	25.8
1978	8	5	26.2
1978	8	6	22.9
1978	8	7	23.2
1978	8	8	21.8
1978	8	9	22.2
1978	8	10	20.9
1978	8	11	21.6
1978	8	12	20.9
1978	8	13	19.5
1978	8	14	18.4
1978	8	15	17.8
1978	8	16	21.8
1978	8	17	21.9
1978	8	18	22.1
1978	8	19	22.1
1978	8	20	23.5
1978	8	21	24.3
1978	8	22	24.1
1978	8	23	24.5
1978	8	24	24.8
1978	8	25	26.6
1978	8	26	26.1
1978	8	27	22.8
1978	8	28	17.9
1978	8	29	16.5
1978	8	30	18.2
1978	8	31	16.4
1978	9	1	16.1
1978	9	2	17.8
1978	9	3	15.3
1978	9	4	13.2
1978	9	5	15.8
1978	9	6	18
1978	9	7	16.1
1978	9	8	12.7
1978	9	9	13.4
1978	9	10	13.6
1978	9	11	14.7
1978	9	12	15.5
1978	9	13	15.9
1978	9	14	16.9
1978	9	15	18.4
1978	9	16	19.1
1978	9	17	16.6
1978	9	18	11.1
1978	9	19	12.3
1978	9	20	13.5
1978	9	21	16.1
1978	9	22	15
1978	9	23	16.6
1978	9	24	16.5
1978	9	25	16.2
1978	9	26	15.9
1978	9	27	15.8
1978	9	28	18.2
1978	9	29	17.2
1978	9	30	17.1
1978	10	1	16.9
1978	10	2	14.2
1978	10	3	11
1978	10	4	10
1978	10	5	11.2
1978	10	6	11.6
1978	10	7	13
1978	10	8	12
1978	10	9	7.9
1978	10	10	9
1978	10	11	10.8
1978	10	12	11.6
1978	10	13	12.8
1978	10	14	12.8
1978	10	15	9.4
1978	10	16	9.4
1978	10	17	11.7
1978	10	18	9.3
1978	10	19	8.8
1978	10	20	8.3
1978	10	21	9
1978	10	22	10.1
1978	10	23	10.4
1978	10	24	9.4
1978	10	25	9.3
1978	10	26	5.3
1978	10	27	1.2
1978	10	28	0
1978	10	29	2.9
1978	10	30	4.5
1978	10	31	4.4
1978	11	1	5.7
1978	11	2	4.9
1978	11	3	5.2
1978	11	4	5.2
1978	11	5	5.9
1978	11	6	6.1
1978	11	7	3.9
1978	11	8	5.8
1978	11	9	5.4
1978	11	10	6
1978	11	11	6.5
1978	11	12	6.3
1978	11	13	5.6
1978	11	14	5
1978	11	15	3
1978	11	16	6
1978	11	17	3.9
1978	11	18	-0.9
1978	11	19	-2.2
1978	11	20	-1.5
1978	11	21	-0.1
1978	11	22	-0.1
1978	11	23	0.8
1978	11	24	3.7
1978	11	25	3.9
1978	11	26	0.4
1978	11	27	-4.7
1978	11	28	-6.6
1978	11	29	-2.8
1978	11	30	-4.2
1978	12	1	-7.6
1978	12	2	-5.2
1978	12	3	-3
1978	12	4	-1.7
1978	12	5	-3.2
1978	12	6	-2.2
1978	12	7	-1.1
1978	12	8	2
1978	12	9	1.3
1978	12	10	-2.4
1978	12	11	-4.6
1978	12	12	-1.4
1978	12	13	0.5
1978	12	14	-4.5
1978	12	15	-1.9
1978	12	16	0.4
1978	12	17	-1.6
1978	12	18	-2.6
1978	12	19	-5.6
1978	12	20	-8.8
1978	12	21	-7.3
1978	12	22	-7.5
1978	12	23	-10.6
1978	12	24	-8
1978	12	25	-6.5
1978	12	26	-1.2
1978	12	27	-5.3
1978	12	28	-5.8
1978	12	29	-8.7
1978	12	30	-8.5
1978	12	31	-8.5
1979	1	1	-6.6
1979	1	2	-4.4
1979	1	3	-2.9
1979	1	4	-1.1
1979	1	5	-3.2
1979	1	6	1
1979	1	7	-1.6
1979	1	8	0.2
1979	1	9	-1.5
1979	1	10	-3.5
1979	1	11	-5.2
1979	1	12	-6.3
1979	1	13	-6.5
1979	1	14	-10.5
1979	1	15	-9.9
1979	1	16	-7.9
1979	1	17	-7.9
1979	1	18	-10
1979	1	19	-7.7
1979	1	20	-7.7
1979	1	21	-7.8
1979	1	22	-4.4
1979	1	23	-4.9
1979	1	24	-3.7
1979	1	25	-3.2
1979	1	26	-3.8
1979	1	27	-5.4
1979	1	28	-7.1
1979	1	29	-5.6
1979	1	30	-7.8
1979	1	31	-9.2
1979	2	1	-8.2
1979	2	2	-4.8
1979	2	3	-3.9
1979	2	4	-5
1979	2	5	-2
1979	2	6	-2.7
1979	2	7	-0.8
1979	2	8	-2.3
1979	2	9	2.5
1979	2	10	2.1
1979	2	11	-0.2
1979	2	12	2.3
1979	2	13	-1.2
1979	2	14	-3.1
1979	2	15	-0.4
1979	2	16	-1
1979	2	17	-1.1
1979	2	18	0.7
1979	2	19	3
1979	2	20	4
1979	2	21	-1.1
1979	2	22	-5.1
1979	2	23	-2.9
1979	2	24	-3.2
1979	2	25	-0.2
1979	2	26	-2.6
1979	2	27	-4
1979	2	28	-5.4
1979	3	1	-3.4
1979	3	2	0.8
1979	3	3	0.9
1979	3	4	3
1979	3	5	3.4
1979	3	6	3.6
1979	3	7	4.7
1979	3	8	3.2
1979	3	9	5.3
1979	3	10	0.7
1979	3	11	-2.1
1979	3	12	1.7
1979	3	13	1.1
1979	3	14	1.9
1979	3	15	2.4
1979	3	16	1.2
1979	3	17	-0.3
1979	3	18	1.5
1979	3	19	4.1
1979	3	20	6.2
1979	3	21	4.9
1979	3	22	-1.5
1979	3	23	-1.9
1979	3	24	1.8
1979	3	25	5.7
1979	3	26	6.1
1979	3	27	10.3
1979	3	28	10.1
1979	3	29	3.9
1979	3	30	3.4
1979	3	31	3.2
1979	4	1	2.2
1979	4	2	1.8
1979	4	3	3.4
1979	4	4	6.3
1979	4	5	6.6
1979	4	6	3.8
1979	4	7	7.9
1979	4	8	7.5
1979	4	9	7.4
1979	4	10	10.4
1979	4	11	9.5
1979	4	12	1.4
1979	4	13	1.1
1979	4	14	5.3
1979	4	15	8.7
1979	4	16	7.4
1979	4	17	10.4
1979	4	18	11.4
1979	4	19	15.1
1979	4	20	13.5
1979	4	21	13.2
1979	4	22	16.8
1979	4	23	18.4
1979	4	24	15.2
1979	4	25	9.5
1979	4	26	8.7
1979	4	27	10.4
1979	4	28	12.4
1979	4	29	12.8
1979	4	30	13.3
1979	5	1	10
1979	5	2	12.3
1979	5	3	17.3
1979	5	4	18.8
1979	5	5	12.8
1979	5	6	12
1979	5	7	15.2
1979	5	8	15
1979	5	9	14.1
1979	5	10	14.8
1979	5	11	14.6
1979	5	12	11.8
1979	5	13	16.2
1979	5	14	12.4
1979	5	15	10.1
1979	5	16	9.5
1979	5	17	13.5
1979	5	18	14.8
1979	5	19	17
1979	5	20	20.2
1979	5	21	21.1
1979	5	22	17.6
1979	5	23	17.3
1979	5	24	18.8
1979	5	25	19.3
1979	5	26	20.8
1979	5	27	22.2
1979	5	28	22
1979	5	29	21.9
1979	5	30	22.4
1979	5	31	22.9
1979	6	1	19.7
1979	6	2	22.3
1979	6	3	20.5
1979	6	4	22.1
1979	6	5	20.7
1979	6	6	22.5
1979	6	7	21.8
1979	6	8	22.2
1979	6	9	18.4
1979	6	10	17.5
1979	6	11	19.8
1979	6	12	23.5
1979	6	13	25.2
1979	6	14	25.6
1979	6	15	24.7
1979	6	16	24
1979	6	17	23.1
1979	6	18	17.8
1979	6	19	18.6
1979	6	20	18.6
1979	6	21	20.7
1979	6	22	23.4
1979	6	23	18.9
1979	6	24	18
1979	6	25	20.8
1979	6	26	20.8
1979	6	27	21.9
1979	6	28	19.4
1979	6	29	21.3
1979	6	30	22.7
1979	7	1	21.5
1979	7	2	17.8
1979	7	3	15.5
1979	7	4	18.6
1979	7	5	20.1
1979	7	6	22.1
1979	7	7	22.5
1979	7	8	21.3
1979	7	9	19.7
1979	7	10	22.5
1979	7	11	20.9
1979	7	12	20.8
1979	7	13	22.1
1979	7	14	23.9
1979	7	15	25.4
1979	7	16	23.7
1979	7	17	21.4
1979	7	18	19.7
1979	7	19	20.9
1979	7	20	21.5
1979	7	21	18.3
1979	7	22	20.8
1979	7	23	22.3
1979	7	24	23.8
1979	7	25	23.7
1979	7	26	24.4
1979	7	27	25.6
1979	7	28	25.2
1979	7	29	23.3
1979	7	30	18.5
1979	7	31	17.6
1979	8	1	21.1
1979	8	2	19.2
1979	8	3	19.1
1979	8	4	22.7
1979	8	5	24.7
1979	8	6	23.3
1979	8	7	23.4
1979	8	8	25.4
1979	8	9	26.2
1979	8	10	27.2
1979	8	11	25.8
1979	8	12	24.8
1979	8	13	24.1
1979	8	14	23.1
1979	8	15	22.3
1979	8	16	21.7
1979	8	17	20.2
1979	8	18	20.4
1979	8	19	20.8
1979	8	20	22
1979	8	21	23.1
1979	8	22	21.7
1979	8	23	19.8
1979	8	24	21
1979	8	25	22.5
1979	8	26	19
1979	8	27	15.3
1979	8	28	12.6
1979	8	29	14.9
1979	8	30	16
1979	8	31	19
1979	9	1	16.4
1979	9	2	15.4
1979	9	3	17.7
1979	9	4	17.9
1979	9	5	16.5
1979	9	6	15.6
1979	9	7	13.5
1979	9	8	15.3
1979	9	9	15.4
1979	9	10	18.4
1979	9	11	16.5
1979	9	12	17.7
1979	9	13	17
1979	9	14	14.8
1979	9	15	14.7
1979	9	16	14.1
1979	9	17	14.6
1979	9	18	16.1
1979	9	19	16.7
1979	9	20	14.1
1979	9	21	14.6
1979	9	22	11.7
1979	9	23	12.3
1979	9	24	12.8
1979	9	25	13
1979	9	26	10.7
1979	9	27	12.7
1979	9	28	11.4
1979	9	29	13
1979	9	30	13
1979	10	1	12.6
1979	10	2	10.7
1979	10	3	10.5
1979	10	4	11.6
1979	10	5	11.5
1979	10	6	11.4
1979	10	7	11.8
1979	10	8	13.1
1979	10	9	12.6
1979	10	10	13.6
1979	10	11	12.7
1979	10	12	13.6
1979	10	13	13
1979	10	14	10.8
1979	10	15	11.9
1979	10	16	13.8
1979	10	17	9.8
1979	10	18	9.7
1979	10	19	10.9
1979	10	20	4.1
1979	10	21	5.5
1979	10	22	7.6
1979	10	23	9.5
1979	10	24	8.4
1979	10	25	8.9
1979	10	26	9
1979	10	27	10.8
1979	10	28	11.1
1979	10	29	10.5
1979	10	30	11
1979	10	31	12
1979	11	1	11.4
1979	11	2	9.5
1979	11	3	9.9
1979	11	4	5
1979	11	5	4.3
1979	11	6	7.6
1979	11	7	7.9
1979	11	8	8.8
1979	11	9	7.3
1979	11	10	0.2
1979	11	11	-0.8
1979	11	12	-4
1979	11	13	-2.8
1979	11	14	0
1979	11	15	2
1979	11	16	0.3
1979	11	17	-3.6
1979	11	18	-5.2
1979	11	19	-3.3
1979	11	20	-2.1
1979	11	21	-3.3
1979	11	22	-6.4
1979	11	23	-4.3
1979	11	24	-3.6
1979	11	25	-5
1979	11	26	-3.5
1979	11	27	-3.1
1979	11	28	-4.2
1979	11	29	-7.3
1979	11	30	-4.6
1979	12	1	-4.6
1979	12	2	-3.8
1979	12	3	-2.5
1979	12	4	-3.1
1979	12	5	-2
1979	12	6	-0.6
1979	12	7	0
1979	12	8	-1.1
1979	12	9	-1.1
1979	12	10	-3
1979	12	11	-1
1979	12	12	-4.1
1979	12	13	-4.2
1979	12	14	-2.7
1979	12	15	-5.1
1979	12	16	-3.3
1979	12	17	-3.8
1979	12	18	-1.3
1979	12	19	-2.7
1979	12	20	-2.5
1979	12	21	-5.2
1979	12	22	-7.4
1979	12	23	-8.8
1979	12	24	-9.2
1979	12	25	-7.1
1979	12	26	-5.8
1979	12	27	-6.4
1979	12	28	-7
1979	12	29	-6.2
1979	12	30	-3.7
1979	12	31	-6.4
1980	1	1	-5.5
1980	1	2	-5.6
1980	1	3	-6.4
1980	1	4	-9.5
1980	1	5	-8.8
1980	1	6	-7.9
1980	1	7	-7.6
1980	1	8	-7.8
1980	1	9	-8.1
1980	1	10	-10.1
1980	1	11	-10.5
1980	1	12	-6.3
1980	1	13	-7.7
1980	1	14	-7.4
1980	1	15	-5.8
1980	1	16	-5.7
1980	1	17	-6.6
1980	1	18	-4.5
1980	1	19	-6.5
1980	1	20	-6.5
1980	1	21	-5.1
1980	1	22	-3.1
1980	1	23	-3.8
1980	1	24	-4.5
1980	1	25	-3.1
1980	1	26	0.1
1980	1	27	-2.6
1980	1	28	-3.1
1980	1	29	-10.3
1980	1	30	-15.4
1980	1	31	-13.6
1980	2	1	-12.1
1980	2	2	-12.1
1980	2	3	-12.6
1980	2	4	-14.6
1980	2	5	-13
1980	2	6	-12.7
1980	2	7	-12.6
1980	2	8	-12.7
1980	2	9	-10.3
1980	2	10	-8.1
1980	2	11	-7.3
1980	2	12	-3.7
1980	2	13	-4.8
1980	2	14	-8
1980	2	15	-7.1
1980	2	16	-3.4
1980	2	17	-2.3
1980	2	18	0.5
1980	2	19	-0.8
1980	2	20	-0.7
1980	2	21	-1.8
1980	2	22	-0.6
1980	2	23	2.2
1980	2	24	3.4
1980	2	25	3.8
1980	2	26	1.7
1980	2	27	-0.9
1980	2	28	1
1980	2	29	2.1
1980	3	1	-1.1
1980	3	2	3.1
1980	3	3	1.6
1980	3	4	1.8
1980	3	5	1.4
1980	3	6	3.2
1980	3	7	4.8
1980	3	8	1.8
1980	3	9	2
1980	3	10	-1.4
1980	3	11	-3.5
1980	3	12	-1.6
1980	3	13	0.9
1980	3	14	-1.7
1980	3	15	1.4
1980	3	16	4.2
1980	3	17	4.3
1980	3	18	6.7
1980	3	19	6.2
1980	3	20	3.8
1980	3	21	-3.3
1980	3	22	-2.3
1980	3	23	-2.6
1980	3	24	-1.5
1980	3	25	2.7
1980	3	26	4.1
1980	3	27	6.9
1980	3	28	8.9
1980	3	29	10.3
1980	3	30	5.4
1980	3	31	2.8
1980	4	1	4.5
1980	4	2	8.4
1980	4	3	13.3
1980	4	4	12.9
1980	4	5	4.2
1980	4	6	6
1980	4	7	11.3
1980	4	8	10.8
1980	4	9	10.1
1980	4	10	12.4
1980	4	11	13.2
1980	4	12	7.7
1980	4	13	1.9
1980	4	14	4.2
1980	4	15	5.2
1980	4	16	8.8
1980	4	17	15.7
1980	4	18	16.7
1980	4	19	5.8
1980	4	20	8.3
1980	4	21	11.9
1980	4	22	10.6
1980	4	23	7.5
1980	4	24	8.3
1980	4	25	10
1980	4	26	12.9
1980	4	27	12.8
1980	4	28	11.3
1980	4	29	13.5
1980	4	30	14.2
1980	5	1	17.5
1980	5	2	22
1980	5	3	16.8
1980	5	4	13.8
1980	5	5	14.5
1980	5	6	12
1980	5	7	12.1
1980	5	8	13.4
1980	5	9	15.4
1980	5	10	15.6
1980	5	11	13.7
1980	5	12	18.7
1980	5	13	17.1
1980	5	14	17.1
1980	5	15	10.8
1980	5	16	11.1
1980	5	17	14.5
1980	5	18	18.2
1980	5	19	19.8
1980	5	20	22.3
1980	5	21	21.2
1980	5	22	21.3
1980	5	23	22.7
1980	5	24	21.3
1980	5	25	14.4
1980	5	26	16.6
1980	5	27	23
1980	5	28	25.1
1980	5	29	26.2
1980	5	30	25.4
1980	5	31	15.9
1980	6	1	9.9
1980	6	2	15.5
1980	6	3	18.9
1980	6	4	21
1980	6	5	20.6
1980	6	6	20.6
1980	6	7	21.2
1980	6	8	22.3
1980	6	9	22
1980	6	10	22.3
1980	6	11	23.5
1980	6	12	24.8
1980	6	13	22.3
1980	6	14	23.2
1980	6	15	19
1980	6	16	20.9
1980	6	17	19.4
1980	6	18	20.4
1980	6	19	22.9
1980	6	20	22.4
1980	6	21	23.2
1980	6	22	23.5
1980	6	23	23.4
1980	6	24	23.9
1980	6	25	23.4
1980	6	26	23.1
1980	6	27	22.8
1980	6	28	24.1
1980	6	29	19.9
1980	6	30	21.7
1980	7	1	23.5
1980	7	2	22.4
1980	7	3	19
1980	7	4	22
1980	7	5	20.3
1980	7	6	21.1
1980	7	7	21.3
1980	7	8	22.7
1980	7	9	23.9
1980	7	10	23
1980	7	11	23
1980	7	12	21.2
1980	7	13	21.5
1980	7	14	22.9
1980	7	15	21.3
1980	7	16	23.4
1980	7	17	24
1980	7	18	23.5
1980	7	19	23.6
1980	7	20	23.6
1980	7	21	27.3
1980	7	22	27.2
1980	7	23	28
1980	7	24	26.2
1980	7	25	25
1980	7	26	24.7
1980	7	27	19.9
1980	7	28	20.7
1980	7	29	22.4
1980	7	30	23
1980	7	31	23.7
1980	8	1	24.9
1980	8	2	24
1980	8	3	21.6
1980	8	4	22.7
1980	8	5	23.2
1980	8	6	23.2
1980	8	7	23.3
1980	8	8	20
1980	8	9	18.9
1980	8	10	19.7
1980	8	11	18.6
1980	8	12	20.4
1980	8	13	20.3
1980	8	14	20.9
1980	8	15	18.7
1980	8	16	19.7
1980	8	17	20
1980	8	18	19.3
1980	8	19	19
1980	8	20	19.9
1980	8	21	19.8
1980	8	22	21.2
1980	8	23	21.2
1980	8	24	20.2
1980	8	25	18.8
1980	8	26	20.4
1980	8	27	18.3
1980	8	28	21.2
1980	8	29	20.7
1980	8	30	19.2
1980	8	31	18.5
1980	9	1	19.2
1980	9	2	17.6
1980	9	3	17.1
1980	9	4	17.9
1980	9	5	17.7
1980	9	6	18.6
1980	9	7	15.8
1980	9	8	16.5
1980	9	9	14
1980	9	10	17.7
1980	9	11	18.7
1980	9	12	16.5
1980	9	13	14.1
1980	9	14	14.4
1980	9	15	14.4
1980	9	16	13.2
1980	9	17	13
1980	9	18	16.1
1980	9	19	17.1
1980	9	20	14.6
1980	9	21	13.6
1980	9	22	11.2
1980	9	23	12.5
1980	9	24	14
1980	9	25	13.8
1980	9	26	12.5
1980	9	27	14.3
1980	9	28	15.3
1980	9	29	12.9
1980	9	30	12.9
1980	10	1	14.2
1980	10	2	14.7
1980	10	3	13.3
1980	10	4	12.9
1980	10	5	13.8
1980	10	6	14.9
1980	10	7	15.7
1980	10	8	11.7
1980	10	9	10.6
1980	10	10	13.2
1980	10	11	12.4
1980	10	12	12.8
1980	10	13	10.4
1980	10	14	9.3
1980	10	15	10.4
1980	10	16	11.5
1980	10	17	10.1
1980	10	18	10.2
1980	10	19	9.9
1980	10	20	7.8
1980	10	21	8.3
1980	10	22	9
1980	10	23	9.7
1980	10	24	5
1980	10	25	3.3
1980	10	26	7.1
1980	10	27	7
1980	10	28	7.8
1980	10	29	5.8
1980	10	30	5.8
1980	10	31	2.6
1980	11	1	5.7
1980	11	2	4.1
1980	11	3	4.5
1980	11	4	6.7
1980	11	5	7.8
1980	11	6	11.4
1980	11	7	4.7
1980	11	8	2.1
1980	11	9	5
1980	11	10	6.3
1980	11	11	5.8
1980	11	12	0.6
1980	11	13	-0.2
1980	11	14	2.9
1980	11	15	3
1980	11	16	5.2
1980	11	17	4.8
1980	11	18	4.4
1980	11	19	2.1
1980	11	20	6.2
1980	11	21	5
1980	11	22	6.5
1980	11	23	2.7
1980	11	24	0.7
1980	11	25	0.2
1980	11	26	2.5
1980	11	27	1.3
1980	11	28	1.7
1980	11	29	5.6
1980	11	30	3.6
1980	12	1	-1.4
1980	12	2	-3.9
1980	12	3	-6.5
1980	12	4	-3.9
1980	12	5	0.9
1980	12	6	-1
1980	12	7	-0.4
1980	12	8	-2.4
1980	12	9	-2
1980	12	10	0.8
1980	12	11	-5.1
1980	12	12	-7.1
1980	12	13	-7.4
1980	12	14	-6.3
1980	12	15	-5.4
1980	12	16	-5.7
1980	12	17	-2.9
1980	12	18	-3.9
1980	12	19	-4.9
1980	12	20	-4.8
1980	12	21	-4
1980	12	22	-7.1
1980	12	23	-9.1
1980	12	24	-8.8
1980	12	25	-9.5
1980	12	26	-11.9
1980	12	27	-11.7
1980	12	28	-10.1
1980	12	29	-8.9
1980	12	30	-7.2
1980	12	31	-5.7
1981	1	1	-9
1981	1	2	-10.7
1981	1	3	-8.7
1981	1	4	-7.9
1981	1	5	-8.7
1981	1	6	-8.1
1981	1	7	-5.8
1981	1	8	-3.7
1981	1	9	-4.6
1981	1	10	-6.1
1981	1	11	-4.3
1981	1	12	-2.3
1981	1	13	-2.1
1981	1	14	-1.8
1981	1	15	-6.1
1981	1	16	-7.7
1981	1	17	-4.9
1981	1	18	-4.1
1981	1	19	-4.6
1981	1	20	-4.9
1981	1	21	-6.4
1981	1	22	-5.8
1981	1	23	-4.3
1981	1	24	-7.9
1981	1	25	-9.4
1981	1	26	-11.9
1981	1	27	-10.5
1981	1	28	-8
1981	1	29	-7.4
1981	1	30	-4.7
1981	1	31	-2.4
1981	2	1	-3.7
1981	2	2	-3.5
1981	2	3	-6.8
1981	2	4	-3.9
1981	2	5	-4.3
1981	2	6	-4
1981	2	7	-3.6
1981	2	8	-1.9
1981	2	9	-4.4
1981	2	10	-2.9
1981	2	11	-2.8
1981	2	12	1.5
1981	2	13	1.1
1981	2	14	4.5
1981	2	15	-0.1
1981	2	16	-0.8
1981	2	17	-0.1
1981	2	18	1.2
1981	2	19	-2.1
1981	2	20	-3.5
1981	2	21	-0.9
1981	2	22	-0.5
1981	2	23	-3.5
1981	2	24	-8.9
1981	2	25	-11.3
1981	2	26	-8.1
1981	2	27	-3.2
1981	2	28	-1.4
1981	3	1	-0.3
1981	3	2	-1.7
1981	3	3	1.8
1981	3	4	0.5
1981	3	5	-1.8
1981	3	6	-1
1981	3	7	3.2
1981	3	8	2.1
1981	3	9	3.1
1981	3	10	4.8
1981	3	11	7.9
1981	3	12	7.2
1981	3	13	7.6
1981	3	14	6.3
1981	3	15	5.2
1981	3	16	6
1981	3	17	8.1
1981	3	18	10.7
1981	3	19	7.1
1981	3	20	8.5
1981	3	21	10.7
1981	3	22	8.9
1981	3	23	3.1
1981	3	24	5.1
1981	3	25	2.1
1981	3	26	5
1981	3	27	7.6
1981	3	28	6.8
1981	3	29	7.5
1981	3	30	9.1
1981	3	31	8.3
1981	4	1	8.3
1981	4	2	7.8
1981	4	3	11.7
1981	4	4	10.9
1981	4	5	12
1981	4	6	13.4
1981	4	7	12.3
1981	4	8	9.2
1981	4	9	12.1
1981	4	10	14.3
1981	4	11	13.6
1981	4	12	12.5
1981	4	13	5.6
1981	4	14	6.5
1981	4	15	9.7
1981	4	16	11.5
1981	4	17	14.4
1981	4	18	14.6
1981	4	19	12.4
1981	4	20	12.2
1981	4	21	13.2
1981	4	22	15.9
1981	4	23	12.9
1981	4	24	12.4
1981	4	25	13.9
1981	4	26	16.4
1981	4	27	13.6
1981	4	28	11.9
1981	4	29	15.1
1981	4	30	16.3
1981	5	1	19
1981	5	2	7.3
1981	5	3	11.3
1981	5	4	12.8
1981	5	5	15.2
1981	5	6	18.6
1981	5	7	23.2
1981	5	8	24.1
1981	5	9	13.1
1981	5	10	12.2
1981	5	11	12.1
1981	5	12	14.6
1981	5	13	14.2
1981	5	14	16.4
1981	5	15	13.8
1981	5	16	15.5
1981	5	17	14.2
1981	5	18	14.6
1981	5	19	16.5
1981	5	20	16.8
1981	5	21	17.3
1981	5	22	18
1981	5	23	20.3
1981	5	24	22
1981	5	25	24
1981	5	26	19.7
1981	5	27	17.2
1981	5	28	18
1981	5	29	21.4
1981	5	30	20
1981	5	31	15.6
1981	6	1	10.6
1981	6	2	13.5
1981	6	3	18
1981	6	4	19.3
1981	6	5	21.7
1981	6	6	23.4
1981	6	7	22.2
1981	6	8	22.3
1981	6	9	20.5
1981	6	10	17.4
1981	6	11	19.6
1981	6	12	22.8
1981	6	13	25.4
1981	6	14	26.6
1981	6	15	25.9
1981	6	16	25.2
1981	6	17	19.5
1981	6	18	19.3
1981	6	19	19.1
1981	6	20	17.8
1981	6	21	20.5
1981	6	22	20.3
1981	6	23	20.5
1981	6	24	23.1
1981	6	25	24.7
1981	6	26	24.3
1981	6	27	21.8
1981	6	28	22.2
1981	6	29	23.5
1981	6	30	22.8
1981	7	1	23.4
1981	7	2	24.7
1981	7	3	22.9
1981	7	4	23.3
1981	7	5	24
1981	7	6	22.2
1981	7	7	20.3
1981	7	8	22
1981	7	9	21.2
1981	7	10	22.2
1981	7	11	23.3
1981	7	12	23.6
1981	7	13	21.6
1981	7	14	21.2
1981	7	15	20.4
1981	7	16	21.2
1981	7	17	23.8
1981	7	18	24.7
1981	7	19	25.4
1981	7	20	26.6
1981	7	21	27.2
1981	7	22	27
1981	7	23	27
1981	7	24	25.2
1981	7	25	23.6
1981	7	26	25.5
1981	7	27	25.6
1981	7	28	26.2
1981	7	29	25.7
1981	7	30	25.3
1981	7	31	26
1981	8	1	26.4
1981	8	2	28.1
1981	8	3	26.8
1981	8	4	19.4
1981	8	5	20
1981	8	6	23.5
1981	8	7	24.7
1981	8	8	23.3
1981	8	9	19
1981	8	10	21.2
1981	8	11	21.4
1981	8	12	20.5
1981	8	13	22.7
1981	8	14	24.1
1981	8	15	20
1981	8	16	22.5
1981	8	17	23.6
1981	8	18	19.5
1981	8	19	20.3
1981	8	20	22.6
1981	8	21	20.5
1981	8	22	20.8
1981	8	23	18.1
1981	8	24	19.4
1981	8	25	20.6
1981	8	26	19
1981	8	27	20.2
1981	8	28	20.5
1981	8	29	21
1981	8	30	19.4
1981	8	31	18.8
1981	9	1	20.7
1981	9	2	19.9
1981	9	3	21.4
1981	9	4	19
1981	9	5	17.2
1981	9	6	18.2
1981	9	7	16
1981	9	8	15.1
1981	9	9	15.4
1981	9	10	16.3
1981	9	11	17.1
1981	9	12	15.9
1981	9	13	16.7
1981	9	14	16.7
1981	9	15	16.6
1981	9	16	16.6
1981	9	17	17
1981	9	18	18.2
1981	9	19	16
1981	9	20	16.6
1981	9	21	18.5
1981	9	22	18.9
1981	9	23	15.2
1981	9	24	17
1981	9	25	17.5
1981	9	26	17.4
1981	9	27	13.3
1981	9	28	8.3
1981	9	29	10
1981	9	30	12.5
1981	10	1	13.8
1981	10	2	11.4
1981	10	3	11.4
1981	10	4	9.3
1981	10	5	9.3
1981	10	6	12.5
1981	10	7	10.1
1981	10	8	2.3
1981	10	9	6.9
1981	10	10	7.1
1981	10	11	8.2
1981	10	12	11.8
1981	10	13	7.8
1981	10	14	10.3
1981	10	15	9.7
1981	10	16	10.2
1981	10	17	11.3
1981	10	18	8.9
1981	10	19	9.9
1981	10	20	10
1981	10	21	6.4
1981	10	22	-1.9
1981	10	23	1.6
1981	10	24	3.1
1981	10	25	3.1
1981	10	26	4.6
1981	10	27	6.8
1981	10	28	6.6
1981	10	29	6.8
1981	10	30	6.9
1981	10	31	4.8
1981	11	1	1.4
1981	11	2	3.2
1981	11	3	1.8
1981	11	4	1.5
1981	11	5	2.4
1981	11	6	-0.3
1981	11	7	-2.6
1981	11	8	-4.1
1981	11	9	0.1
1981	11	10	0.5
1981	11	11	0.8
1981	11	12	2.4
1981	11	13	2.5
1981	11	14	1.2
1981	11	15	4.6
1981	11	16	1.3
1981	11	17	-3.3
1981	11	18	-0.6
1981	11	19	1.4
1981	11	20	1.5
1981	11	21	0.1
1981	11	22	3.5
1981	11	23	0.4
1981	11	24	-0.6
1981	11	25	-0.7
1981	11	26	-2.2
1981	11	27	-3
1981	11	28	-2.9
1981	11	29	-2.3
1981	11	30	-7.2
1981	12	1	-9.9
1981	12	2	-10.9
1981	12	3	-4.9
1981	12	4	-4.3
1981	12	5	-4.8
1981	12	6	-1.2
1981	12	7	-3.2
1981	12	8	-4
1981	12	9	-2.8
1981	12	10	-2.9
1981	12	11	0.2
1981	12	12	-4.5
1981	12	13	-4.5
1981	12	14	-5.1
1981	12	15	-3.9
1981	12	16	-6.3
1981	12	17	-7.8
1981	12	18	-12.6
1981	12	19	-8.7
1981	12	20	-5.7
1981	12	21	-5.7
1981	12	22	-4.6
1981	12	23	-6.3
1981	12	24	-7.3
1981	12	25	-0.8
1981	12	26	-6.2
1981	12	27	-4.6
1981	12	28	-5.2
1981	12	29	-9.6
1981	12	30	-7.9
1981	12	31	-5.7
1982	1	1	-6.9
1982	1	2	-7.2
1982	1	3	-3
1982	1	4	-6.1
1982	1	5	-7.9
1982	1	6	-5.7
1982	1	7	-5.8
1982	1	8	-1.2
1982	1	9	-2.3
1982	1	10	-1.9
1982	1	11	-3.3
1982	1	12	-5.7
1982	1	13	-4.1
1982	1	14	-3.1
1982	1	15	-9.1
1982	1	16	-11.3
1982	1	17	-10.1
1982	1	18	-11
1982	1	19	-10.6
1982	1	20	-8.4
1982	1	21	-6.4
1982	1	22	-4.6
1982	1	23	-0.8
1982	1	24	-1.9
1982	1	25	0.9
1982	1	26	-2.7
1982	1	27	-5.1
1982	1	28	-8.9
1982	1	29	-8
1982	1	30	-6.4
1982	1	31	-2.6
1982	2	1	-4.7
1982	2	2	-5.1
1982	2	3	-5.8
1982	2	4	-6.7
1982	2	5	-7.9
1982	2	6	-8.3
1982	2	7	-3.8
1982	2	8	-4.7
1982	2	9	-3.8
1982	2	10	-3.3
1982	2	11	-2.7
1982	2	12	-2.5
1982	2	13	-2.7
1982	2	14	-2.6
1982	2	15	-1.6
1982	2	16	-1
1982	2	17	-1.8
1982	2	18	1.8
1982	2	19	1.1
1982	2	20	0.9
1982	2	21	2.3
1982	2	22	0.6
1982	2	23	1.5
1982	2	24	0.8
1982	2	25	-1.2
1982	2	26	1.7
1982	2	27	0.1
1982	2	28	1
1982	3	1	-1.5
1982	3	2	1.3
1982	3	3	6.1
1982	3	4	4.7
1982	3	5	2.3
1982	3	6	-0.8
1982	3	7	-0.5
1982	3	8	1.3
1982	3	9	2.7
1982	3	10	5.4
1982	3	11	5.7
1982	3	12	5.6
1982	3	13	5.7
1982	3	14	8.1
1982	3	15	5.9
1982	3	16	2.3
1982	3	17	4
1982	3	18	1.1
1982	3	19	2.5
1982	3	20	6.8
1982	3	21	9.9
1982	3	22	12.9
1982	3	23	3.9
1982	3	24	2.6
1982	3	25	3
1982	3	26	6
1982	3	27	8.1
1982	3	28	10.1
1982	3	29	8.2
1982	3	30	9.6
1982	3	31	12
1982	4	1	12.6
1982	4	2	9.1
1982	4	3	7.1
1982	4	4	8.2
1982	4	5	8.7
1982	4	6	9.6
1982	4	7	11.5
1982	4	8	7.5
1982	4	9	8.2
1982	4	10	8.6
1982	4	11	8.3
1982	4	12	9.3
1982	4	13	10.8
1982	4	14	10.4
1982	4	15	9.5
1982	4	16	9
1982	4	17	9.6
1982	4	18	11.8
1982	4	19	12.2
1982	4	20	13.6
1982	4	21	15.8
1982	4	22	16.9
1982	4	23	15.8
1982	4	24	19.8
1982	4	25	18
1982	4	26	18.5
1982	4	27	11.9
1982	4	28	11.3
1982	4	29	13.4
1982	4	30	15.4
1982	5	1	18.3
1982	5	2	10.7
1982	5	3	9
1982	5	4	16.3
1982	5	5	10.7
1982	5	6	14.9
1982	5	7	17.1
1982	5	8	20.5
1982	5	9	20.4
1982	5	10	21.5
1982	5	11	15.5
1982	5	12	8.2
1982	5	13	12.4
1982	5	14	13.6
1982	5	15	16.8
1982	5	16	18.6
1982	5	17	20
1982	5	18	19.9
1982	5	19	18.1
1982	5	20	19.8
1982	5	21	22.4
1982	5	22	23
1982	5	23	24
1982	5	24	26.7
1982	5	25	26.9
1982	5	26	24.9
1982	5	27	25.2
1982	5	28	25.2
1982	5	29	21.3
1982	5	30	20.8
1982	5	31	18.9
1982	6	1	17.5
1982	6	2	18.4
1982	6	3	20.9
1982	6	4	21.8
1982	6	5	21.1
1982	6	6	17.8
1982	6	7	19
1982	6	8	16.5
1982	6	9	17.5
1982	6	10	21.2
1982	6	11	20.2
1982	6	12	20.7
1982	6	13	20.9
1982	6	14	17.9
1982	6	15	19
1982	6	16	21.1
1982	6	17	21.7
1982	6	18	23
1982	6	19	25.1
1982	6	20	24.5
1982	6	21	17.3
1982	6	22	20.3
1982	6	23	21.2
1982	6	24	21.6
1982	6	25	23.2
1982	6	26	23.3
1982	6	27	21.4
1982	6	28	22.1
1982	6	29	23
1982	6	30	24
1982	7	1	25.6
1982	7	2	26.1
1982	7	3	20.5
1982	7	4	19.6
1982	7	5	20.9
1982	7	6	23
1982	7	7	25
1982	7	8	21.1
1982	7	9	23.7
1982	7	10	21.7
1982	7	11	22.8
1982	7	12	23.1
1982	7	13	23.2
1982	7	14	24.3
1982	7	15	22.9
1982	7	16	22.1
1982	7	17	24.3
1982	7	18	25.6
1982	7	19	26.4
1982	7	20	26.4
1982	7	21	23.4
1982	7	22	21.5
1982	7	23	21.9
1982	7	24	19.7
1982	7	25	22.3
1982	7	26	22.1
1982	7	27	24.4
1982	7	28	23.4
1982	7	29	22
1982	7	30	19.8
1982	7	31	21.2
1982	8	1	19
1982	8	2	18.5
1982	8	3	21
1982	8	4	22.4
1982	8	5	22.4
1982	8	6	23.2
1982	8	7	22.3
1982	8	8	22.2
1982	8	9	20.2
1982	8	10	22.8
1982	8	11	21.8
1982	8	12	19.7
1982	8	13	19.3
1982	8	14	21.2
1982	8	15	22.2
1982	8	16	20.4
1982	8	17	21
1982	8	18	20
1982	8	19	20.7
1982	8	20	21.7
1982	8	21	18.6
1982	8	22	19.7
1982	8	23	19.8
1982	8	24	18.8
1982	8	25	19.9
1982	8	26	21.3
1982	8	27	23.3
1982	8	28	23.1
1982	8	29	22
1982	8	30	19
1982	8	31	17.8
1982	9	1	15.9
1982	9	2	14.9
1982	9	3	15
1982	9	4	17.9
1982	9	5	16.8
1982	9	6	15.9
1982	9	7	16.9
1982	9	8	14.2
1982	9	9	15.4
1982	9	10	14.2
1982	9	11	16
1982	9	12	17.1
1982	9	13	16.4
1982	9	14	14.9
1982	9	15	16.1
1982	9	16	16.6
1982	9	17	14.3
1982	9	18	14.4
1982	9	19	16.3
1982	9	20	14.3
1982	9	21	14.2
1982	9	22	15.9
1982	9	23	16.8
1982	9	24	15.4
1982	9	25	13.2
1982	9	26	8.3
1982	9	27	8.8
1982	9	28	10
1982	9	29	11.1
1982	9	30	14.6
1982	10	1	12.2
1982	10	2	15.5
1982	10	3	16.2
1982	10	4	14.8
1982	10	5	13.9
1982	10	6	13.2
1982	10	7	14.2
1982	10	8	13.6
1982	10	9	13.2
1982	10	10	12.9
1982	10	11	14.6
1982	10	12	14
1982	10	13	15.2
1982	10	14	15.2
1982	10	15	12.8
1982	10	16	11.3
1982	10	17	12.7
1982	10	18	10.7
1982	10	19	7.5
1982	10	20	9.4
1982	10	21	10.3
1982	10	22	10.2
1982	10	23	9.5
1982	10	24	8.5
1982	10	25	8.3
1982	10	26	8.5
1982	10	27	9.3
1982	10	28	9.2
1982	10	29	10.5
1982	10	30	9.6
1982	10	31	5.8
1982	11	1	3.7
1982	11	2	4.2
1982	11	3	6.9
1982	11	4	8
1982	11	5	9
1982	11	6	9.2
1982	11	7	5.7
1982	11	8	6.7
1982	11	9	-0.6
1982	11	10	0.5
1982	11	11	2.8
1982	11	12	2.1
1982	11	13	4.5
1982	11	14	1.3
1982	11	15	-0.2
1982	11	16	-0.9
1982	11	17	1.2
1982	11	18	3.1
1982	11	19	1
1982	11	20	-1.2
1982	11	21	3.1
1982	11	22	-0.3
1982	11	23	-1.8
1982	11	24	-2.8
1982	11	25	-1.4
1982	11	26	1.4
1982	11	27	-0.3
1982	11	28	-0.2
1982	11	29	-2
1982	11	30	-2.8
1982	12	1	-1.5
1982	12	2	-2.3
1982	12	3	-3.3
1982	12	4	-3.4
1982	12	5	-9.9
1982	12	6	-9.7
1982	12	7	-7.3
1982	12	8	-4.8
1982	12	9	-1
1982	12	10	-3.1
1982	12	11	-7.1
1982	12	12	-5.7
1982	12	13	-6.8
1982	12	14	-7.2
1982	12	15	-5.6
1982	12	16	-5.8
1982	12	17	-3.8
1982	12	18	-3.6
1982	12	19	-3.9
1982	12	20	-4
1982	12	21	-2.2
1982	12	22	-5.7
1982	12	23	-4.4
1982	12	24	-5.6
1982	12	25	-8
1982	12	26	-4.8
1982	12	27	-5.4
1982	12	28	-3.2
1982	12	29	-5.5
1982	12	30	-6.3
1982	12	31	-5.9
1983	1	1	-4.2
1983	1	2	-6.4
1983	1	3	-6.3
1983	1	4	-4.6
1983	1	5	-5.6
1983	1	6	-4.9
1983	1	7	-14
1983	1	8	-12.3
1983	1	9	-10.8
1983	1	10	-10
1983	1	11	-6.6
1983	1	12	-6
1983	1	13	-6.7
1983	1	14	-7.5
1983	1	15	-2.5
1983	1	16	-4.9
1983	1	17	-4.3
1983	1	18	-6.6
1983	1	19	-9.6
1983	1	20	-10.2
1983	1	21	-8.3
1983	1	22	-8.8
1983	1	23	-7
1983	1	24	-7.2
1983	1	25	-4.8
1983	1	26	-1.3
1983	1	27	-3.7
1983	1	28	-2.7
1983	1	29	-1.7
1983	1	30	-4.1
1983	1	31	-4.2
1983	2	1	-1.5
1983	2	2	-3.4
1983	2	3	-5.9
1983	2	4	-3.2
1983	2	5	-1.7
1983	2	6	-4.9
1983	2	7	-7
1983	2	8	-5.7
1983	2	9	-5.9
1983	2	10	-4.8
1983	2	11	-4.1
1983	2	12	-4.9
1983	2	13	-5.3
1983	2	14	-2.7
1983	2	15	-2.9
1983	2	16	0.4
1983	2	17	-7.8
1983	2	18	-9.8
1983	2	19	-10.3
1983	2	20	-11.4
1983	2	21	-7.1
1983	2	22	-3.3
1983	2	23	0.6
1983	2	24	-1.7
1983	2	25	-1.6
1983	2	26	0.5
1983	2	27	0
1983	2	28	0.7
1983	3	1	0.7
1983	3	2	2.2
1983	3	3	-1.7
1983	3	4	-2.1
1983	3	5	-0.6
1983	3	6	0.4
1983	3	7	-0.6
1983	3	8	1.2
1983	3	9	2.1
1983	3	10	2.8
1983	3	11	3.9
1983	3	12	3
1983	3	13	1
1983	3	14	3.1
1983	3	15	2.6
1983	3	16	-1.6
1983	3	17	0.3
1983	3	18	2.8
1983	3	19	6.6
1983	3	20	6.9
1983	3	21	7.9
1983	3	22	3
1983	3	23	1.5
1983	3	24	3.7
1983	3	25	3.2
1983	3	26	3.3
1983	3	27	5.6
1983	3	28	5
1983	3	29	5.7
1983	3	30	5.9
1983	3	31	7.5
1983	4	1	8.1
1983	4	2	6.9
1983	4	3	5.6
1983	4	4	7.7
1983	4	5	12.6
1983	4	6	13.5
1983	4	7	13
1983	4	8	13
1983	4	9	8.6
1983	4	10	10.7
1983	4	11	12.8
1983	4	12	12.7
1983	4	13	9
1983	4	14	5.5
1983	4	15	5.4
1983	4	16	8
1983	4	17	11.7
1983	4	18	13.7
1983	4	19	12.1
1983	4	20	9.3
1983	4	21	9.2
1983	4	22	13.4
1983	4	23	15
1983	4	24	16.4
1983	4	25	13.3
1983	4	26	15.1
1983	4	27	15.7
1983	4	28	5.8
1983	4	29	7.4
1983	4	30	9.8
1983	5	1	12.4
1983	5	2	13.9
1983	5	3	16.1
1983	5	4	14.2
1983	5	5	12.8
1983	5	6	16.2
1983	5	7	17.6
1983	5	8	19.5
1983	5	9	22.6
1983	5	10	23.7
1983	5	11	20.5
1983	5	12	18.4
1983	5	13	15
1983	5	14	10.6
1983	5	15	13.9
1983	5	16	16.3
1983	5	17	16.8
1983	5	18	17.9
1983	5	19	15.5
1983	5	20	19.7
1983	5	21	16.4
1983	5	22	13.3
1983	5	23	15.9
1983	5	24	17.7
1983	5	25	15.4
1983	5	26	15.2
1983	5	27	18.4
1983	5	28	20.6
1983	5	29	21.6
1983	5	30	23.1
1983	5	31	21.7
1983	6	1	22.6
1983	6	2	23.3
1983	6	3	23.4
1983	6	4	17.8
1983	6	5	16.4
1983	6	6	17.4
1983	6	7	18.9
1983	6	8	18.2
1983	6	9	18.9
1983	6	10	21.7
1983	6	11	19
1983	6	12	20.5
1983	6	13	20.5
1983	6	14	21.9
1983	6	15	23.6
1983	6	16	23.2
1983	6	17	23.1
1983	6	18	19.8
1983	6	19	16.5
1983	6	20	20.3
1983	6	21	20.6
1983	6	22	17.9
1983	6	23	21.1
[truncated: 10,053 more rows]

## Sheet: Sheet2
365	365
365	730	366						#DIV/0!
365	1095	731						#DIV/0!
366	1461	1096	d1096	1461				#DIV/0!
365	1826	1462	d1462	1826				#DIV/0!
365	2191	1827	d1827	2191				#DIV/0!
365	2556	2192	d2192	2556				#DIV/0!
366	2922	2557	2557	2922				#DIV/0!
365	3287	2923	2923	3287				#DIV/0!
365	3652	3288	3288	3652				#DIV/0!
365	4017	3653	3653	4017				#DIV/0!
366	4383	4018	4018	4383				#DIV/0!
365	4748	4384	4384	4748				#DIV/0!
365	5113	4749	4749	5113				#DIV/0!
365	5478	5114	5114	5478				#DIV/0!
366	5844	5479	5479	5844				#DIV/0!
365	6209	5845	5845	6209				#DIV/0!
365	6574	6210	6210	6574				#DIV/0!
365	6939	6575	6575	6939				#DIV/0!
366	7305	6940	6940	7305				#DIV/0!
365	7670	7306	7306	7670				#DIV/0!
365	8035	7671	7671	8035				#DIV/0!
365	8400	8036	8036	8400				#DIV/0!
366	8766	8401	8401	8766				#DIV/0!
365	9131	8767	8767	9131				#DIV/0!
365	9496	9132	9132	9496				#DIV/0!
365	9861	9497	9497	9861				#DIV/0!
366	10227	9862	9862	10227				#DIV/0!
365	10592	10228	10228	10592				=average(d10958 ：d11322）
365	10957	10593	10593	10957				#DIV/0!
365	11322	10958	10958	11322				#DIV/0!
366	11688	11323	11323	11688
365	12053	11689	11689	12053
		12054
